# Supplementary material for: Spectrophotometric and Smartphone-Assisted Determination of Phenolic Compounds Using Crude Eggplant Extract
Source: Molecules. 2019 Dec 2;24(23):4407. doi: 10.3390/molecules24234407 (PMC6930448; doi:10.3390/molecules24234407)
Supplement: Supplementary file 1 [file molecules-24-04407-s001.zip]

Archive with 3 entries (2 files):
- supplementary files/
- supplementary files/abbreviations table.docx
- supplementary files/supplementary tables.docx
